# Supplementary material for: Carbon storage through China’s planted forest expansion
Source: Nat Commun. 2024 May 15;15:4106. doi: 10.1038/s41467-024-48546-0 (PMC11096308; doi:10.1038/s41467-024-48546-0)
Supplement: Supplementary file 4 — Supplementary Data 1 [file 41467_2024_48546_MOESM4_ESM.xlsx]

## Sheet: Sheet1
Features	1990						1995						2000						2005						2010						2015						2020
	NO	NE	NW	EA	SO	SW	NO	NE	NW	EA	SO	SW	NO	NE	NW	EA	SO	SW	NO	NE	NW	EA	SO	SW	NO	NE	NW	EA	SO	SW	NO	NE	NW	EA	SO	SW	NO	NE	NW	EA	SO	SW
Blue
Green
Red
NIR
SWIR1
SWIR2
NDVI
EVI
SAVI
MSAVI
BSI
NDVI_AMP
NDVI_MAG
NDVI_PHA
NDVI_RMSE
EVI_AMP
EVI_MAG
EVI_PHA
EVI_RMSE
Elevation
Slope
Aspect
Blue_ASM
Blue_Contrast
Blue_CORR
Blue_DENT
Blue_DISS
Blue_DVAR
Blue_ENT
Blue_IDM
Blue_IMCORR1
Blue_IMCORR2
Blue_Inertia
Blue_MAXCORR
Blue_PROM
Blue_SAVG
Blue_SENT
Blue_Shade
Blue_SVAR
Blue_VAR
Green_ASM
Green_Contrast
Green_CORR
Green_DENT
Green_DISS
Green_DVAR
Green_ENT
Green_IDM
Green_IMCORR1
Green_IMCORR2
Green_Inertia
Green_MAXCORR
Green_PROM
Green_SAVG
Green_SENT
Green_Shade
Green_SVAR
Green_VAR
Red_ASM
Red_Contrast
Red_CORR
Red_DENT
Red_DISS
Red_DVAR
Red_ENT
Red_IDM
Red_IMCORR1
Red_IMCORR2
Red_Inertia
Red_MAXCORR
Red_PROM
Red_SAVG
Red_SENT
Red_Shade
Red_SVAR
Red_VAR
NIR_ASM
NIR_Contrast
NIR_CORR
NIR_DENT
NIR_DISS
NIR_DVAR
NIR_ENT
NIR_IDM
NIR_IMCORR1
NIR_IMCORR2
NIR_Inertia
NIR_MAXCORR
NIR_PROM
NIR_SAVG
NIR_SENT
NIR_Shade
NIR_SVAR
NIR_VAR
SWIR1_ASM
SWIR1_Contrast
SWIR1_CORR
SWIR1_DENT
SWIR1_DISS
SWIR1_DVAR
SWIR1_ENT
SWIR1_IDM
SWIR1_IMCORR1
SWIR1_IMCORR2
SWIR1_Inertia
SWIR1_MAXCORR
SWIR1_PROM
SWIR1_SAVG
SWIR1_SENT
SWIR1_Shade
SWIR1_SVAR
SWIR1_VAR
SWIR2_ASM
SWIR2_Contrast
SWIR2_CORR
SWIR2_DENT
SWIR2_DISS
SWIR2_DVAR
SWIR2_ENT
SWIR2_IDM
SWIR2_IMCORR1
SWIR2_IMCORR2
SWIR2_Inertia
SWIR2_MAXCORR
SWIR2_PROM
SWIR2_SAVG
SWIR2_SENT
SWIR2_Shade
SWIR2_SVAR
SWIR2_VAR
BSI_ASM
BSI_Contrast
BSI_CORR
BSI_DENT
BSI_DISS
BSI_DVAR
BSI_ENT
BSI_IDM
BSI_IMCORR1
BSI_IMCORR2
BSI_Inertia
BSI_MAXCORR
BSI_PROM
BSI_SAVG
BSI_SENT
BSI_Shade
BSI_SVAR
BSI_VAR
EVI_ASM
EVI_Contrast
EVI_CORR
EVI_DENT
EVI_DISS
EVI_DVAR
EVI_ENT
EVI_IDM
EVI_IMCORR1
EVI_IMCORR2
EVI_Inertia
EVI_MAXCORR
EVI_PROM
EVI_SAVG
EVI_SENT
EVI_Shade
EVI_SVAR
EVI_VAR
MSAVI_ASM
MSAVI_Contrast
MSAVI_CORR
MSAVI_DENT
MSAVI_DISS
MSAVI_DVAR
MSAVI_ENT
MSAVI_IDM
MSAVI_IMCORR1
MSAVI_IMCORR2
MSAVI_Inertia
MSAVI_MAXCORR
MSAVI_PROM
MSAVI_SAVG
MSAVI_SENT
MSAVI_Shade
MSAVI_SVAR
MSAVI_VAR
NDVI_ASM
NDVI_Contrast
NDVI_CORR
NDVI_DENT
NDVI_DISS
NDVI_DVAR
NDVI_ENT
NDVI_IDM
NDVI_IMCORR1
NDVI_IMCORR2
NDVI_Inertia
NDVI_MAXCORR
NDVI_PROM
NDVI_SAVG
NDVI_SENT
NDVI_Shade
NDVI_SVAR
NDVI_VAR
SAVI_ASM
SAVI_Contrast
SAVI_CORR
SAVI_DENT
SAVI_DISS
SAVI_DVAR
SAVI_ENT
SAVI_IDM
SAVI_IMCORR1
SAVI_IMCORR2
SAVI_Inertia
SAVI_MAXCORR
SAVI_PROM
SAVI_SAVG
SAVI_SENT
SAVI_Shade
SAVI_SVAR
SAVI_VAR
Supplementary Data | Feature set for mapping planted forest for different regions in different periods. The grey background in the table represents the features selected for mapping planted forests using the RFE-CV approach for the region from 1990 to 2020. Note: ASM: Angular Second Moment; measures the number of repeated pairs; CONTRAST: Contrast; measures the local contrast of an image; CORR: C…
